# Supplementary material for: Systematic Analysis of Driving Modes and NiFe Layer Thickness in Planar Hall Magnetoresistance Sensors
Source: Sensors (Basel). 2025 Feb 18;25(4):1235. doi: 10.3390/s25041235 (PMC11860601; doi:10.3390/s25041235)
Supplement: Supplementary file 1 [file sensors-25-01235-s001.zip]

Archive with 1 entries (1 files):
- sensors-3440362-supplementary.pdf
